# Supplementary material for: Unmapped short reads from whole-genome sequencing indicate potential infectious pathogens in German Black Pied cattle
Source: Vet Res. 2023 Oct 18;54:95. doi: 10.1186/s13567-023-01227-0 (PMC10585868; doi:10.1186/s13567-023-01227-0)
Supplement: Supplementary file 1 — Additional file 1: Average number of contigs and N50 of assembled unmapped reads from 30 randomly selected DSN animals. K-mer sizes from 50 to 90 were tested. [file 13567_2023_1227_MOESM1_ESM.xlsx]

## Sheet: Sheet1
Additional file 1 Average number of contigs and N50 of assembled unmapped reads from 30 randomly selected DSN animals.
K-mer size	50	60	70	80	90
Average number of contigs	47306	42101	31356	17047	10866
	(SE 3428)	(SE 3404)	(SE 3424)	(SE 3646)	(SE 3886)
Average N50 (bp)	19908	20087	20272	21661	22550
	(SE 1516)	(SE 1262)	(SE 1096)	(SE 562)	(SE 452)
