# Supplementary material for: Unmapped short reads from whole-genome sequencing indicate potential infectious pathogens in German Black Pied cattle
Source: Vet Res. 2023 Oct 18;54:95. doi: 10.1186/s13567-023-01227-0 (PMC10585868; doi:10.1186/s13567-023-01227-0)
Supplement: Supplementary file 3 — Additional file 3: Average assembly and animal sample count information for detected viruses in 27 DSN cattle. Those were Deformed wing virus (DWV), Bovine parvovirus 3 (BP3), Brassica yellows virus (BYV), Stenotrophomonas phage SMA7 (SMA7), and Helicoverpa armigera densovirus (HAD). Arithmetic means are given for assembly size, k-mer depth, number of scaffolds, and genome cover, with standard errors given in parenthesis. [file 13567_2023_1227_MOESM3_ESM.xlsx]

## Sheet: Sheet1
Additional file 3 Average assembly and animal sample count information for detected viruses in 27 DSN cattle.
Species	Animal sample information					Avearge assembly information
	Sex (Bull, Cow)	Birth Year	Tissue	Farm	Collection (year/month)	#Assemblies	Assembly size (kb)	K-mer depth	#Scaffolds	Genome size (kb)	Genome coverage (%)
BP3	1, 3	2014 – 2015	1 blood, 3 ear	1, 2, and 3	2017/08	4	4.16 (1.18)	15.44 (8.86)	1.25 (0.25)	5.33	78.00 (22.21)
BYV	0, 4	2006 – 2014	4 ear	1, 4, and 5	2015/12 – 2016/08	4	1.22 (0.22)	13.10 (4.58)	1 (0)	5.66	21.46 (3.90)
DWV	0, 16	2005 – 2016	1 blood, 15 ear	1, 2, 4, 5, and 6	2015/12 – 2018/04	16	13.01 (0.43)	9.00 (0.30)	7 (0.49)	10.14	128.27 (4.22) *
PreXMRV-1	0,1	2013	1 ear	1	2016/03	1	2	3.14	2	8.20	24.35
HAD	0, 1	2013	1 ear	1	2016/03	1	1.26	2.56	2	4.92	25.63
SMA7	0, 3	2009 – 2012	3 ear	1	2015/12	3	1.27 (0.27)	2.75 (0.32)	1.33 (0.33)	7.07	17.97 (3.81)
* The genome coverage longer than 100% in DWV is due to discrepancies in the length of longer assemblies in the current study and the reference genome of DWV (GCF_000852585.1) which is 10.1 kb long. However, the reference genome which is from 2005 is shorter than more recent assemblies versions fro DWV, for example 10.4 kb long (MK262743.1).
