# Supplementary material for: Unmapped short reads from whole-genome sequencing indicate potential infectious pathogens in German Black Pied cattle
Source: Vet Res. 2023 Oct 18;54:95. doi: 10.1186/s13567-023-01227-0 (PMC10585868; doi:10.1186/s13567-023-01227-0)
Supplement: Supplementary file 4 — Additional file 4: Average assembly and animal sample count information for detected bacteria in DSN cattle. Arithmetic means are given for assembly size, k-mer depth, number of scaffolds, and genome cover, with standard errors given in parenthesis. [file 13567_2023_1227_MOESM4_ESM.xlsx]

## Sheet: Sheet1
Additional file 4. Average assembly and animal sample count information for detected bacteria in DSN cattle.
Species	Animal sample information					Avearge assembly information
	Sex (Bull, Cow)	Birth year	Tissue	Farm	Collection (year/month)	#Assemblies	Assembly size (Mb)	K-mer depth	#Scaffolds	Genome size (Mb)	Genome coverage (%)
Achromobacter insuavis	1, 36	2006 - 2014	3 blood, 33 ear, 1 sperm	1, 2, 3, 4, and 7	2015/12 - 2016/04	37	2.06 (0.08)	4.28 (0.25)	1,396 (100)	6.88	29.94 (1.20)
Bosea lupini	0, 9	2001 - 2012	2 blood, 7 ear	2, 3, and 4	2015/12 – 2016/04	9	4.63 (0.19)	5.85 (0.46)	1,631 (356)	6.13	75.61 (3.10)
Candidatus Mycoplasma haemobos	0, 2	2013 - 2014	2 blood	1		2	0.39 (0.28)	3.62 (1.28)	147 (21)	0.94	41.45 (30.16)
Mycoplasma wenyonii str. Massachusetts	3, 1	2014 - 2015	4 blood	1		4	0.19 (0.01)	490.49 (427.53)	9 (6)	0.65	28.92 (1.60)
Delftia acidovorans	0, 1	2008	1 ear	3	2015/12	1	3.43	7.54	153	6.80	50.48
Pseudomonas carnis	1, 0	2011	1 sperm			1	1.69	3.50	1883	5.90	28.58
Pseudomonas lactis	1, 0	2011	1 sperm			1	1.43	5.86	559	6.18	23.18
Pseudomonas paracarnis	3, 0	1994 - 2011	3 sperm			3	3.13 (1.25)	10.11 (3.05)	244 (121)	5.98	52.30 (20.93)
Pseudomonas salmasensis	1, 0	2011	1 sperm			1	2.85	6.46	952	6.29	45.26
Roseateles aquatilis	3, 9	1995 - 2012	1 blood, 8 ear, 3 sperm	1, 2, 3, 6, and 7	2015/12	12	4.02 (0.50)	16.33 (5.18)	835 (376)	6.38	62.93 (7.90)
Variovorax gossypii	4, 14	1987 - 2014	14 ear, 4 sperm	4, 5, and 6	2015/12 - 2016/08	18	0.82 (0.02)	3.73 (0.09)	726 (34)	6.3	13.06 (0.30)
